# Supplementary material for: Use of patient-centred outcome measures alongside the personal wheelchair budget process in NHS England: A mixed methods approach to exploring the staff and service user experience of using the WATCh and WATCh-Ad
Source: PLoS One. 2025 Jan 10;20(1):e0312967. doi: 10.1371/journal.pone.0312967 (PMC11723643; doi:10.1371/journal.pone.0312967)
Supplement: S6 File — (XLSX) [file pone.0312967.s006.xlsx]

## Sheet: Sheet1
										1= Patient 2= parent/carer 3 = you 4 =patient+ help 5 = other e.g., parent /carer and staff	1= yes 2=no		1= yes 2=no		1= yes 2=no		1= yes 2=no		1= notional 2= notional+ contribution 3= third party 4= not deployed																				1= user 2=parent/carer 3= member of staff 4= user +help		1= yes 2=no	1= yes 2=no		1= yes 2=no		1= very helpful 2 =quite helpful 3=not very helpful 4= not helpful at all		1= better 2= no different 3= worse 4= no previous assessment
Participant	Stated Age range	ADULT or CHILD	User Survey Completion	Consent Tool Data	Consultee form	Staff Job Title as described	Staff Grade	Q2_User_Age	Q3_Minutes_To_Complete	Q4_Completed_By	Q5_Problems_Questions	Q5_Comment	Q6_Problem_Solving	Q6_Comment	Q7_Usefulness	Q7_Comment	Q8_Outcome_Impact	Q8_Comment	Q9_PWB_Option	Q10_Time_spent_extra	Q10_Time_spent_less	Q10_R1_Other_Staff	Q10_R1_Time_spent_extra	Q10_R1_Time_spent_less	Q10_R2_Other_Staff	Q10_R2_Time_spent_extra	Q10_R2_Time_spent_less	Q10_R3_Other_Staff	Q10_R3_Time_spent_extra	Q10_R3_Time_spent_less	Q10_Comment	Q11_Additional_Thoughts	Comment	TOTAL EXTRA TIME FROM Qs 10/ 10 R1 and Q10 R2	ID	Stated Age range	Consent Interview	Consultee form	P2Q1_Completed_By	P2Q2_Minutes_to_Complete	P2Q3_Easily_Understood	P2Q4_Questions_Problems	P2Q4_Comments	P2Q5_Missing_Information	P2Q5_Comment	P2Q6a_Tool_Helpfulness	P2Q6a_Comment	P2Q6b_Previous_Assessment_Comparison	P2Q6b_Comment
1	Adult	Adult	Yes	Yes		OT		72	10	2	2		n/a		1	Client and wife (carer) were clear on their goals/needs. The WATCh-Ad was useful in clarifying these and opportunity to discuss in more depth	1	Able to identify equipment (power-pack) requires and alternative higher risk pressure relieving cushion	1	8		Wheelchair technician	8		PWB Liaison Officer	10								26	A001	Adult	yes		4	10	1	1		2		1	As clinician had an understanding of what we needed.	1	As it gave clinician an idea of needs
2	Adult	Adult	Yes	Yes	n/a	OT locum	7	63	Arrived in clinic completed	1	2		2		1	I made sure that the recommended w/ch meets areas of expectations for client	1	From standard Lomax transit w/ch was changed to Dash Lite S/P for better propulsion/light weight for client and client's wife	1	7		WCS OT Band 6			PWB Liaison Officer	10					Client was happy with WCS standard Dash Lite and does not want PWB		response to Q6 - no =2 because no problem in Q5	17	A004	Adult	No		4	10	1	2		2		1		4
3	Adult	Adult	Yes	Yes		OT locum	7	28	Arrived with form	1	2		2		1	I discuss all areas of concerns with client and based on his answers, I was able to determine how much difference it will help client from using manual S/P W/CH to powered wheelchair	1	At the moment client is using S/P manual W/Ch but client will be limited with his independence and will impact his goal to have work and be pain-free and might develop worst pain on wrist, back and shoulder if not given a powered chair	1	15		Technical instructor			PWB Liaison Officer	8					Client is happy with standard Fox EPIOC after trial and driving assessment and does not want PWB		response to Q6 - no =2 because no problem in Q6	23	A005	Adult	Yes		1	7.5	1	2	But just don't like filling in forms	2		2	Made it easier to explain as clinician had a rough idea before appointment of my needs without having to explain lots of information. Completing it at home made it easier to fill in with time.	1	As clinician had an idea of what I wanted without having the discussion
4	Adult	Adult	Yes	Yes	n/a	OT		19	12	5	2		n/a		2	the struggle with this one was that client had learning disabilities and carer struggled to full [sic] out actual reasons for dissatisfaction. For example with safety, client finally said 'bump' and finally got out that client doesn't like getting pulled up kerbs	2	While I could confirm stability of wheelchair, sadly I cannot identify a wheelchair that solves being bumped up kerbs		15		Technical instructor	0		safety Collator	15							Would note as clinical lead see A011. response to Q4 = carer with help so added code 5	30	A007	Adult	No		2	5	1	2		2		2	Please see Q8
5	Adult	Adult	Yes	Yes				29	5	2	2		n/a		n/s	Sadly no. There was a conflict with eligibility criteria & client & carers expectations. In light of this it became a struggle to agree outcomes as NHS provision does not actually meet the needs listed by the client or carer and both felt it was unfair to be shown the PWB route to meet the client and carer needs	n/s	It was not possible to meet the health and wellbeing plan die to the criteria linked to 'Active wheelchair XXXX' for people who require a wheelchair for outdoor use only	2	30											[added to 30 plus] = due to conflict and distress caused by client and carers expectations. Both client and carer felt that their expectations had been raised by completing the form. Which led to difficult conversations having to take place in the clinic re: what could be provided via NHS and what can be provided by PWB			30	A008	Adult	No	Yes	2	17.5	1	2	Some of questions were irrelevant	2		2	Made us look at some of the things that we haven't looked at before	2	We always go to appointments so we can always discuss needs. Although it made us look at things more that he does need it for
6	Adult	Adult	Yes	Yes		OT		27	8	5	Completed Client info prior to being informed OT not in clinic this day.									10		PWB officer											Check	10	A009	Adult	yes			8	1	2		2		1		1
7	Adult	Adult	Yes	Yes		OT		31	10	1	2		n/a		1	identified what areas of her life are most important to her	1	Client would like to obtain a seat riser for powered wheelchair using PWB. The benefits of riser identified in the WATCH-AD in discussion with client	2	5		Invacare rep	10		PWB officer	12								27	A010	Adult	Yes		5		1	2		2		2		1
8	Adult	Adult	Yes	Yes	Yes	Clinical lead		21	6	2	1	Parent felt rushed completing form and made mistakes	1	Patient is known to service so we could see info needed	2	I know this client and family well and have worked with them over the years. This appointment was a rep clinic after initial assessment so all goals, medical updates, concerns/issues with equipment had already been identified in previous appointment. All their Top 5 choices are areas identified in our wheelchair template assessment		Identifying that they were satisfied with #4 meant that we did not have to change wheelbase for seating/ issues they have more around community transport limitations	1	10		Technical instructor	0										Unlikely different to A007 based on handwriting so do not count	10	A011	Adult	Yes	Yes	2	5	1	2		2		1		2
9	Adult	Adult	Yes			OT		58	8	5	Unfortunately I completed tool and survey over the phone with client prior to being informed this clinician was not in clinic for the rest of the week. Therefore clinician cannot answer the questions within											PWB officer	10										Check	10	A012	Adult	No		5		1	2		2		1		1
10	Adult	Adult	Yes	Yes		OT		83	12	5	Client cancelled appointment on day - returning as rest of tool and survey were completed											PWB officer	8										Check	8	A013	Adult	Yes		5	12	1	2		2		1		1
11	Adult	Adult	Yes	Yes		OT	7	86	8	5	2		n/a		2	Although client's answers were all about facilitating independent mobility, client was assessed using indoor powered chair but unfit to drive and will not be safe to use powered chair on her own. Client lives alone	2	Allocated powered chair was to be collected and client was advised to use manual push chair issued as it would be safe for her to be moved around by carers using manual w/ch. Carers visit only 4x a day and client not fit to be left with PWC	4	5		Locum OT	5										Although client would like her independence her ability to use powered w/ch is not recommended due to safety and possible risk of injury. Client is safer to be pushed by carers using transit w/ch	10	A014	Adult	Yes		5	8	1	2		2		1		2
12	Adult	Adult	Yes	Yes				63	11	1	2		n/a		2	No because from the triage itself it was clear that the client needed a different provision	2	No the prescription was made after a long discussion on what exactly client wanted to achieve which could not be [?] with general question in WATCh Tool	1	20											I believe this is helpful in basic general assessment [missing full stop?] when it gets complex assessment, general handover or complex handover. This does not seem to be helpful			20	A016	Adult	Yes		1	10	1	2		1	Keeping fit in wheelchair. Would like to know more about how to do things like that. Doing own housework for example washing up or washing clothes without getting wet	3	Because can't show normal home activities in appointment	1	Because can explain yourself how you feel and what can & can't do
13	Adult	Adult	Yes	Yes		OT		84	10	1	2		n/a		2	The form covers what we usually ask at the beginning of the assessment so that we can begin to consider the model, type and configuration of the wheelchair required to meet the person's needs	1	This is difficult to say as I always consider health and wellbeing options. I set the goals with the client and as mentioned this does influence the prescription	4	10											The tool may be of use to less experienced practitioners however, as an experienced practitioner it does not offer anything additional			10	A017	Adult	Yes		1	10	1	2		2		1		1
14	Adult	Adult	Yes	Yes		Clinical lead		37	10	1	2		n/a		1	Client stated it helped her get goals concrete in her head and able to discuss expectations around a wheelchair being able to manage nerve pain	1	Provided Action 3 as client was identified as medium active user	1	10														10	A018	Adult	Yes		1	10	1	2		2	It seemed to cover everything that a wheelchair user needed	1		4
15	Adult	Adult	Yes	Yes		Clinical lead		53	9	1	1	Client struggled to answer questions on phone and face to face	n/a		2	Client could not decide to do 5 and changed from phone conversation to clinic. When asking about different areas of life she just said 'This isn't about my wheelchair - too many areas' when I probed her she just said 'there is nothing I like to do in my area so it doesn't matter'	2	In this instance I got more information from the assessment questions we asked than from Tool which is what formed decision on wheelchair	1	20														20	A019	Adult	Yes		1	9	2	1	Only because we are going over it on the phone and I'm not able to get it	2		4	I'm not sure what a form can do for my issues	2
16	Adult	Adult	Yes	Yes				50	9	1	2		n/a		n/s	I feel her goals are the most common issues identified in a wheelchair assessment in general, so there was nothing unexpected was identified	yes and no	We agreed different frame would help goal of using less energy but client stated she could not use rigid frame due to vehicle	2	15														15	A020	Adult	yes		1	9	1	2		2		2	I think there's a lot on there that's important	1
17	Adult	Adult	Yes	Yes		Locum OT		48	9	1	1	Mother did not bring answers to WATCh-Ad during handover session	1	clients mother was advised to send WATCh-Ad answers through post	1	Although answers were not seen client is happy with new provision expressing it will increase his comfort and independence. However as OT who did handover, the tool was not used since another OT did the prescription from previous assessment	2	Another OT completed the prescription and I only did the handover of prescribed powered chair. Although client is happy with new PWC, they forgot to bring WATCh-Ad answer form	1	10		Locum T	10										(Post-it pad "Unfortunately this client was seen as a home visit instead of a clinic appointment and clinician left tool at client address. Have asked client twice to return it to us but not had it back. Therefore - tool is not with this one although was used"	20	A022	Adult	Yes		2		1	2		2		1	As it will be helpful for clinician these things (sic)	1	The more information the better
18	Adult	Adult	Yes	Yes		Locum OT	7	49	8	1	2		n/a		n/s	For this case the WATCh-Ad was done on handover of prescribed w/Ch therefore it was used to determine whether client's goal of areas wanted to be achieved has been met by the new w/ch. Client confirmed new provision met all his answers	2	No because prescription was made before completion of WATCH-Ad	1	5		Locum OT	5										double counting?	10	A023	Adult	yes		1	8	1	2		2		1		1	If they see something on form that I forgot to mention in appointment
19	Adult	Adult	Yes			Locum OT	7	67	10	1	2		n/a		n/s	At the time of handover, the wheelchair was already prescribed. However, client was able to confirm that all is goals and answers on WATCh-Ad is met by the new powered chair	2	No because WATCH-Ad discussion was made on handover session therefore discussion with client is mainly to know whether the new provision met his goals and answers on the WATCH-Ad	1	5		WCS Locum OT	5								WATCh-AD which was given prior to prescription can be used to confirm if client's goal or wanted to achieve is met with the given provision		Used at handover	10	A024	Adult	No		1		1	1	It was easier going through it with someone, it might have been difficult by myself	2		2		1
20	Adult	Adult	Yes	Yes				26	12	4	1	Only time taken issues as both client and husband are dyslexic and client has communication issues with speech	1	Kept reading forms to both	1	The WATCh-Ad identified 5 most important areas of life with could be discussed further in clinic appt	2	Further assessment required in special seating clinic	1	5		PWB officer	25											30	A025	Adult	yes		4	9	1	2		2		1		1
21	Adult	Adult	Yes	Yes		OT		41			2		n/a		2	Client requiring advice/ support re: car hoist. PWB officer to offer some assistance here. Client requesting accessories for wheelchair: crutch holders and cup holder/tray. Further clarification required on wheelchair service provision	2		4															0	A026	Adult	yes		4	10	1	1	There were too many to choose from. It was difficult to pick only 5. Could be shorter like 8-10 instead	1		1		1	It will be more helpful
22	Adult	Adult	Yes	Yes				55	6	1	2		n/a		1	I was able to prescribe wheelchair & power pack which client & her daughter needs to ensure quality of life	1	Change of wheelchair to a lighter and bigger size to suit client's needs	1	10		OT	5								None			15	A028	Adult	No		1	6	2	1	I didn’t think it applied because we were getting something to help my daughter be able to push me	2		1		2
23	Adult	Adult	Yes	Yes				54	30	4	1	Patient felt that the second part of the form was difficult to understand what to do and hard to prioritise 5 items	2	As completed it at home prior to appointment	1		2		1	10														10	A029	Adult	Yes		4	30	1	1	The first part was easy. Second part was harder and hard to prioritise. Had to re-read it a few times	2	Covered a lot of good aspects and was quite broad	1	It was helpful about things that I hadn't even thought about. Such as personal care. There was everything there on the list it was very helpful when talking about it to the therapist.	1
24	Adult	Adult	Yes	Yes				28	45	4	2		n/a		1	Client's wish to have riser function on powered chair was assisted as per client's goal and plan.	1	PWB option 2 is selected by client to upgrade provision to meet all her needs both postural and mobility	2	10		OT												10	A030	Adult	Yes		4	45	2	1	Some were easy to understand but some were being repeated. It felt like I was answering the same questions	2		1	To realise what you actually wanted. Things on there that I didn't think of	1	Better because it made me think of things I hadn’t thought of before
25	Adult	Adult	Yes	Yes		OT	7	45	10	1	2		n/a		2	No, it was a handover	2	No	1	10														10	A31	Adult	Yes		1	20	1	2	Sometimes I get a bit muddled when on medication but this was easy to understand	2		1		1
26	6-10	Child	Yes	Yes	mother	OT	6	6	5	2	2		n/a		1	Based on the answers I made sure that the recommended w/ch will meet client's expectations on the areas they ticked	2	As clinician it is still down to myself to recommend a w/ch but client does not want to go further on other choices as they are happy trialling demo chair recommended	1	5		Technical instructor			PWB Liaison Officer	10					Refused PWB as they are happy with NHS provision recommended and trialled in clinic			15	A041	6-10	Yes	Yes	2	10	1	2		2		1		4
27	6-10	Child	Yes	Yes	REQUIRED	OT		7	12.5	2	2		n/a		1	Mother's main concern is to have suitable size wheelchair for client's long distance mobility as client was reported tires easily but can self propel for short distances	1	The prescribed wheelchair is based on client's wish to be able to propel and support him for long distances mobility	1	5		Locum OT	5								No further comment		Mother not seen information leaflet	10	A043	6-10	yes	REQUIRED	2	12.5	1	2		2		2		4
28	Adult	Adult	Yes	Yes		OT	7	23	15	1	2		1	No problems or queries	2	The aims and goals for this SU were identified in clinic using the PWB paperwork. Also this SU was clear about her own needs from the beginning.	2	The Su requested PWB Option 3	3	10														10	B001	Adult	no		1	5	1	1	Choosing the most important points when all of them apply to most wheelchair users	2		3		2
29	Adult	Adult	Yes	Yes	yes	OT		23	15	3	1	SU had not written goals , so it was difficult to pin-pint the specific reasons she had chosen the three areas. Goals were written by the therapist and in the end were relevant but was not a quick process of getting there.			1	tailored wheelchair to the lifestyle and clinical needs of the SU	2	No didn't change the prescription but validated and supported the chosen wheelchair	1	15		Admin	20		Clinician	15								50	B003	Adult	yes	yes	2	10	1	2		2		1	They was really helpful to get X in a new wheelchair that would be suitable for her	2	They was helpful every time trying to get x a chair that was better for her needs
30	Adult	Adult	Yes	Yes	yes	OT	7	49	15	2	2	Client unresponsive to the [Ae] completed 'in best interests'	2	n/a	2	Not in this assessment	2	Dx was complicated anyway and provision would be completed	1	15		Rehab Engineer	15											30	B004	Adult	yes	yes	3	15	2	1	Too long, too many questions	2		n/s		2	Done in same way
31	Adult	Adult	Yes	Yes	yes but not signed	OT		48	n/s	2	2		1		n/s	It continued to support the assessment but we would have provided the clinical requirements anyway	2	It just supported them	1	20		Rehab Engineer	0											20	B007	Adult	yes	yes but not signed	3	15	2	2	To many questions	2		1		4
32	Adult	Adult	Yes	Yes		OT		70	15	5	n/s	SU felt that it was difficult to narrow down to 5 areas. Goals were written by therapist in the appointment	n/s	Able to narrow down in discussion	n/s	I feel the goals written could be biased as the therapist is writing them, although the SU agreed with them. Sus are finding it difficult to devise goals independently	2		1	10		Admin	5		Clinician	10								25	B008	Adult	no		4	10	1	2		2		2		4
33	Adult	Adult	Yes	Yes		OT	6	77	20	2	n/s	Part A & B not completed by SU, completed by daughter-in-law and wife prior to appointment	n/s		n/s	Unable to change w/c and current w/c appropriate. Advice only given to address goals	2		1	20		Clinician	20											40	B010	Adult	yes		3	20	1	2		2		2		4
34	Adult	Adult	Yes	Yes		OT	6	71	10	4	1	Questions raised around society's perception of her in the wheelchair. People not speaking directly to her. Unable to address this with the tool.	n/s		n/s	Did focus on the Ax to issues important to SU	2		1	15		Clinician	25											40	B012	Adult	yes		4	n/s	1	2		2		1		4
35	Adult	Adult	Yes	Yes		OT	6	64	n/s	1	1	She had completed goals prior to attending some were statements so recorded them	1		1		1		1	10														10	B013	Adult	yes but did not provide number		4	n/s	1	2		2		2		1
36	Adult	Adult	Yes	Yes		OT	6	90	n/s	3	1	SU unable to read print due to visual impairment	1		1		2		1	15														15	B014	Adult	yes		3	10	1	2		2		2		4
37	Adult	Adult	Yes	Yes	Yes	OT	7	22	25	2	2		1		1	Helped to direct reason for the assessment although same outcome would have been achieved	2		4	20		Rehab Engineer	0											20	B015	Adult	yes	Yes	2	30	1	2		2		2		2
38	Adult	Adult	Yes	Yes		OT	6	73	15	3	n/s	SU found it difficult to choose options in Part A. SU and wife struggled to understand the relevance	n/s	Explained reason behind the tool	n/s	Only chose one goal due to amount of time taken in a	2	I think we would have reached the same outcome for this SU	1	15														15	B016	Adult	yes		4	n/s	2	2		1	Some questions too soon to answer	2		4
39	adult	Adult	Yes	Yes		OT	6	57	n/s	1	2	Assistance given to write goals based around the issues raised by SU	n/s		1		2	Did not change the course of action	1	15														15	B017	adult	yes		1	15	1	2		2		1		2
40	Adult	Adult	Yes	Yes		OT	6	27	15	6	1	SU struggled to complete and required support from carer	1		n/s		2	I feel the outcome would be the same	2	15														15	B018	Adult	yes		2	10	1	2		2		2	Understand what I need and feel	2	No different to being assessed
41	11-15	Child	Yes	Yes	mom	Notional clinical lead	n/s	12	15	1	1	Completed life goals not goals pertaining to w/c. English not the first language. Family found use of the word 'Tool' to be confusing	1		2		2		1	12		Admin	10		Clinician	12					Not really useful in this case			34	B036	11-15	yes	mom	2	12	1	2		2		1		1
42	11-15	Child	Yes	Yes	mother	OT	6	13	n/s	2	1	Mum upset about being asked about goals as her child is very unwell. She felt the tool was not applicable to her son	1	Reassured mum, mum consented to complete the tool and able to write some good goals that were important to mum/SU	1		1		1	15														15	B037	11-15	Yes	mother	2	5	1	1	Due to the nature of my child's illness our priorities are strictly for his pain management and safety for this reason goal setting and future plans feel out of reach. We feel that this questionnaire does have a time and place for people who are able to make future plans & plan for an independent life, however for families like us this feels insensitive.	1	Maybe two sections to follow depending on your part one answers that can sense and severe complexities	3	The team here knows us well & can see the challenges we are facing. In our situation their skills and support far surpasses the questionnaire	2	Please see other Q6 on page 4
43	11-15	Child	Yes	Gave contact details but Consent form itself blank	mum	OT	6	15	10	2	2		n/s		2		2		1	5														5	B038	11-15	yes but Consent sheet blank	mum	2	5	1	2		2		2		4
44	6-10	Child	Yes	Yes	father	OT	7	8	n/s	2	2		1		1	Yes it helps the SU identify the areas that are important to them in relation to w/c use	2		4	15		RE	5											20	B041	6-10	Yes	father	2	15	1	1	The form seemed to be only suited to people who use wheelchairs but have not other disabilities. My son has complex needs and so the impact of using a chair has to be balanced against all his other needs	1	See above	4	My son only needed to get his adjusted; a fairly simple process	2
45	0-5	Child	Yes	Yes	mother	OT	7	2	n/s	2	2		1	There were no problems or queries	2	The aims of the assessment and the Sus goals in relation to the provision of a buggy had already been discussed and identified during previous assessments.	2	There are a limited number of buggies available which meet the SU's clinical needs therefore this had little impact on the clinical decision made.	1	10														10	B046	0-5	yes	mother	2	15	1	2		2		2		2
46	Adult	Adult	Yes	Yes	brother in law	OT	7	52	10	2	1	Picked different areas in A and B. Rated everything as satisfied as didn't fully understand what this meant. Left specific goals blank	1	OT went through whole form with carer and corrected/added to responses	2		2		1	15		Technician	5											20	C001	Adult	Yes		2	n/s	1	2		2		1		4
47	Adult	Adult	Yes	Yes		RE	n/s	62	10	1	1	Written some answers about general life	n/s		2		2		1	10														10	C005	Adult	No		1	30	1	1	Could have chosen more in Part 'A'	2		2		n/s
48	6-10	Child	Yes	Yes	mother	OT	7	8	10	2	2	Completed fully, lots of information given on form by parents	n/s	n/a	1	Highlighted current difficulties	1	Added height adjustable handles due to mother's own health issues	1	5		Technician	5											10	C041	6-10	Yes	mother	2	2	1	2		2		2		2
49	6-10	Child	Yes	Yes	mother	RE	n/s	7	5	2	1	Did not specify what was wrong with the chair i.e. the weight of the chair was the main issue	2		2	Does not influence my practice as did not discuss the main problem with the equipment	2		1	10														10	C042	6-10	Yes	mother	2	5	1	2		2		n/s		1	Her needs were not discussed! We were just given a chair that was already in the room in her size. It has not helped us as a family to get her around.
50	0-5	Child	Yes	Yes	mom	OT	7	3	10	2	1	Selected different areas of importance in parts A and B	1	Discussed priorities and changed selected areas so they matched	1	Highlighted how difficult it is for mother to manage client's safety in the community	2	Only one choice of large stroller on equipment range	1	5														5	C046	6-10	Yes	mom	2	10	1	2		2		1		1
51	0-5	Child	Yes	Yes		RE	n/s	2	30	2	n/s	Mother did not understand it and struggled to answer question	n/s	Discussed the two (prioryties? Properties?) listed. Due to funding, unable to supply (tray?) but mum has made one	2	needs to identify why a satisfaction scale was chosen	2		4	10														10	C048	0-5	No		2	30	1	2		2		n/s		n/s
52	0-5	Child	Yes	Yes	mum	RE	n/s	5	n/s	2	1	Doesn't ask what issues are with the chair	2		2	Does not influence practice. Does not give issues with chair	2		4	5		BSS Engineer												5	C049	0-5	Yes	mum	2	5	1	2		2		1		1
53	Adult	Adult	Yes	Yes		OT	7	74	5	5	1	Didn't set any goals, didn't list areas of importance in part B but graded their satisfaction in order of Part A	1	OT had to go through form from start to finish	1	Highlighted areas of importance for client	2		1	15														15	C078	Adult	Yes		2	15	1	2		2		1		4
54	Adult	Adult	Yes	Yes		PT	7	77	10	1	2	The form was given in reception whilst they were waiting for their appointment. They (patient and wife) completed it without any help from therapist	n/a	No questions arose	1	Through the assessment form I completed I was able to identify the top 3 areas but not the last 2 on the WATCh Tool	n/s	Similar prescription choice with or without the tool	1	10		Engineer	10											20	D001	Adult	Yes but not read info		1	10	1	2		2		3	Didn't feel the need to use it during the appointment	4
55	Adult	Adult	Yes	Yes		OT	7	49	10	3	1	Client could only pick out 3 areas of life to improve on/important areas	1		blank	Gives client/assessor a more focused goal setting in w/ch review/provision	2	Not in this instance	2	20		RE	20											40	D002	Adult	Yes	No	2	blank	1	2		2		1		1
56	Adult	Adult	Yes	Yes	n/a	PT	7	44	10	4	1	Client could not complete on own, asked for assistance to write out answers	1	Client understood it and was able to choose areas that were related to him. He had good insight into his problems. He did say hos satisfaction levels would depend on his mood day-to-day		I enjoyed going through it with the client. I don't think that our provision would have been different without it. This client's appointment took 2 hours so even more time to do the WATCh tool does add extra to the clinic appointment and is quite exhausting for the client	1		1	15														15	D015	Adult	YES		1	10	1	2		2		2
57	6-10	Child	Yes	Yes	bn/a	Pt	7	7	15			Survey was unable to be sent out prior to appointment. Therefore form given 10 minutes prior to appointment	2	No questions asked. On checking the WATCh tool, parent ahd directly copied first page	2	I don't feel that it would have changed my provision	1		1	15														15	D019	6-10	Yes		2	10	1	2		2		1		2
58	Adult	Adult	Yes	Yes		PT	7	18		2	2		n/a		1	I could see the problems they identified in our assessment within the Watch tool - for example managing condition - 'to have a better posture in the chair' - the client was sliding forward and to the left. However one of the areas noted was 'pain and discomfort' but on further questioning in our assessment client says suffers from constipation and period pain and wheelchair does not impact this			1	2		PT	2								Mother asked me to help fill out her survey on the last 2 pages			4	D021	Adult	Only for Survey		2		1	2		2		2		1
59	Adult	Adult	Yes	Yes		PT	7	51	20	3	1	Client was not able to read the WATCh Tool as didn't have glasses. Therefore I read the WATCh tool out to the client. Client felt all the 'areas' were important to her and found it difficult to pinpoint which areas - client picking out areas which she already did not have problems with i.e. moving around in community. The key reasons why she came to the appointment were more overlooked - such as …	n/a		1	When I went through the tool with client (she did not have her glasses) so this was the first time I'd gone through the whole form. It was through the form that client expressed her want of a riser to access higher shelves in the supermarket. I think the form helped her to think more in depth about every aspect of her life. Although it didn't make it to the top 5, it's something we will still add…	1			20		RE									Watch tool was completed following assessment, whilst client's chair in workshop having adjustments made. This ensured that the appointment time was not expanded			20	D023	Adult	YES		1	20	?	2		2		1		1
60	Adult	Adult	Yes	Yes		PT	7	50	10	1	2	Was emailed to client but did not complete or print off prior to appointment, Therefore did in clinic at beginning of appointment. Left with client to reduce contact time in clinic	1		2	Aspects in the watch tool were discussed at length in the assessment	1	Outcome was based on analysis of the pros and cons of different options related to the client's key considerations of pain and accessibility	1	15		RE	15											30	D026	Adult	YES		1		1	2		2		2	My pain issue was one of the key concerns so hopefully this will help with my concerns	1	Previous assessment I was supplied with a board underneath the cushion. I feel confident that it was dealt with
61	Adult	Adult	Yes			PT	7	28	10	1	1	WATCH Tool was given to client in waiting area to complete. Client did not understand the tool. In appointment tried to explain the tool more but client found it difficult to understand and come up with areas of difficulty	1	I tried but found it difficult to explainin a way she would understand	2	The key areas that were important to the client were a folding active user chair and footplates that were able to swing away. I gained this information through the assessment rather than the WATCH Tool	2		1	5		Rehab Engineer	5											10	D027	Adult	Survey and Tool completed but consent not given for use for educational purposes		1	blank	2	1	It wasn't clear that this survey was to compare the current wheelchair to the new one. It seemed as if the questions were asking about a wheelchair vs no wheelchair.
62	Adult	Adult	Yes	Yes	NO	PT	7	71	17.5	2	1	Completed by daughter as client does not speak or read English. I don't feel the daughter fully consulted mother with the survey but the Watch tool was completed with the daughter and client.	1	Was able to deal with problems. However when checked Toool theis had nt identified the main reason why they had come for their appointment which was because the chair was very heavy. \We established this when we started the appointment in the assessment form	2	No because they did not write down the most pressing issue. Also we did not have a translator for the client and all translation was through the daughter, so I'm unsure how much of the WATCh Tool or survey were the client's concerns directly	2		1	17.5		Occupational Therapist	20											37.5	D032	Adult	Yes	No	2	10	1	2		2		1		1
63	11-15	Child	Yes	Yes		PT	7	13	20	1	1	Form sent via email before appointment. When they arrived they didn't bring a copy - I think because of printing issues. Form was given at the beginning of the appt and left until they reported they were finished. I explained the Tool - client reported they understood	1	When looking at the form client had not linked it to the numbered areas - therefore went through which ones they related more to	2	The information in the watch tool was also discussed in our assessment form	1			15														15	D038	11-15	NO
64	11-15	Child	Yes	Yes	No - mother signed	PT	7	15	10	2	2	No questions. Form was given to parent (client not have capacity) at beginning of appt. Mother had no problems filling it out	1	None required. Very easily filled out by parent		I feel that the information in the watch tool was verbalised during the assessment - unsure whether the watch tool had helped to focus her concerns or whether we would have gained this information anyway	1		4	10		RE	10											20	D039	11-15	Yes		2	10	1	2	The form is quite clear and it is easy to express one's concern	2		1	I can easy see what my son's concerns are on the form	1	Not complicated
65	11-15	Child	Yes	No	No - mother	PT	7	11		2	1	I sent the form via email client arrived appointment reported had completed form but forgot to bring it - it is on her laptop, said she would send following appointment. As client had already done it, felt no appropriate to ask her to fill it out again	1		I had not seen it				1	0											called mother 2 days later - still not sent WATCh tool back to us - I can send once received it			0	D040	11-15	Only for survey and interview, not Tool		2		1	2		2		2		2
66	6-10	Child	Yes	Yes	No - mother	PT	7	9	5	2	2		n/a	There wasn't any - I thought the form was complete. Didn't read that they had not completed the Stisfaction areas therefore called the parent and asked them to rate.	2	We found these aspects out as part of our assessment	2	No - prescription would have been the same	1	5														5	D043	6-10	Yes	No	2	2	1	2		2		2		2
67	6-10	Child	Yes	Yes		PT	7	7		2	1	I gave the Watch tool and explained it. The father looed at it and asked for help. Said that he's told me the problem is the headrest is not supporting client and doesn't accommodate the new spine brace and the chair too small for client - client has grown.	1	I tried to go through form to help father. I struggeld to find a section that related to growht and the spinal brace - maybe posture could be anpther category	2	I gained the information from our assessment form			Client unsure, will consider	10		RE	5								Father asked to take the survey home with him - stamped addressed envelope given to send back			15	D045	6-10	No - for int or for FU scores		2	15	1	2		2		1		2	The assessment similar to the previous assessment which I did in [Croydon Borough] 3 years ago
68	0-5	Child	Yes	Yes	No - mother	PT	7	5		2	2	As appointment was short notice, no time to send WATCh Tool in post. Therefore sent in email. But they didn't have aprinter so had to write out in clinic	1		1	Good to see in mother's own words what they want most out of chair	2	Would have given the same chair following our assessment	1	10														10	D047	0-5	NO		1	Blank	1	2		2		1		2
69	0-5	Child	Yes	Yes	No - father	PT	7	5	10	2	1	Had not completed the satisfaction levels - needed prompting	1		2	Feel I would have gained this information from our usual assessment	2	Would have chosen the same chair to recommend with our assessment we usually do	1	10														10	D048	0-5	Yes	No	2	10	1	2		2		2		4
70	0-5	Child	Yes	Yes	No	PT		5	5	2	1	I only checked the satisfaction level after the client had left - they had not marked their satisfaction. This was because I had a lot of different forms to fill out in the appointment and I had missed checking this. We have 9 different forms to in in one appointment	blank	there were no questions from the client	2		2		4	5														5	D051	0-5	NO		2	5	1	2		2		3		2
71	Adult	Adult	Tool and consent to study but minimal Q			OT	7	81	10	1	1	Didn't set goals, OT helped with this in clinic	1	Assisted client to create goals	2		2		1	20														20	C077	Adult	n/a		4	n/s	n/s	n/s		2		n/s		n/s
72	Adult	Adult	Tool but no Q			RE	n/s	80	n/s	2	1	Husband completed it but it['s] too long	2		2	No as client attended for EPIC Ax but had put down they were satisfied with current	2		1	10														10	C003	Adult	No
73	Adult	Adult	Tool but no Q			n/s	7	68	Filled in at home	1	2		2	n/a	2	Highlighted areas of difficulty but these would have been addressed anyway	2		1	5														5	C012	Adult	n/a
74	Adult	Adult	Tool but no Q			PT	7	57	10	3	1	Client could not read the WATCh Tool. Also no carer was aailable. Tried ot go through the WATCh Tool with client. He choose [sic] 8 as it was difficult to read through all the areas and him to say only 5. Client has some cognitive issues related to his MS so it was difficult for him to understand the tool. He's also unable to write.	1			Client had a specific problem so he reported he was quite satisfied with areas of his life that he used the chair for. He wanted a headrest - although I kept saying the pain/discomfort section but he kept saying he was fine.	2		4			RE	10								Due to the difficulty with client understanding the WATCh Tool I made the decision not to request him to complete the survey			10	D024
75	11-15	Child	Tool but no Q		No- Mother	PT	7	12	10	2	1	Mother was given the WATCh Tool in reception whilst waiting. In the appointment I checked the Tool and the 'What you wanted to achieve or feel' part had not been filled out. She had ticked very satisfied for everything. On discussion I helped her to find things for the section she missed and she changed the satisfaction level for one of them.	1		2	One of the main problems was that the child was uncomfortable in the chair because it was so small. Mother had not included discomfort in the form		We would have chosen the same prescription	1	5		Occupational Therapist	5											10
90																																					54 for ints
[truncated: 22 more columns]
