# Supplementary material for: Use of patient-centred outcome measures alongside the personal wheelchair budget process in NHS England: A mixed methods approach to exploring the staff and service user experience of using the WATCh and WATCh-Ad
Source: PLoS One. 2025 Jan 10;20(1):e0312967. doi: 10.1371/journal.pone.0312967 (PMC11723643; doi:10.1371/journal.pone.0312967)
Supplement: S7 File — (XLSX) [file pone.0312967.s007.xlsx]

## Sheet: Tool data
		1= yes 2=no	1= yes 2=no	1= yes 2=no	1= yes 2=no	1= yes 2=no	1= yes 2=no	1= yes 2=no	1= yes 2=no	1= yes 2=no	1= yes 2=no	1= yes 2=no	1= yes 2=no	1= yes 2=no	1= yes 2=no	1= yes 2=no	1= yes 2=no	1= yes 2=no		As Listed NB 17 add free text	1 = Very Dissatisfied, 2 = Dissatisfied, 3 = Neutral, 4 = Satisfied, 5 = Very Satisfied
SITE	ADULT or CHILD	Area 1	Area 2	Area 3	Area 4	Area 5	Area 6	Area 7	Area 8	Area 9	Area 10	Area 11	Area 12	Area 13	Area 14	Area 15	Area 16	Area 17	Area 17 description	WATCh Tool 1	Level	What wanted	WATCh Tool 2	Level	What wanted	WATCh Tool 3	Level	What wanted	WATCh Tool 4	Level	What wanted	WATCh Tool 5	Level	What wanted	ANALYST COMMENT	EQUIPMENT RECEIVED	USED FOR USER SURVEY	USED FOR TOOL
A	Adult	1	1	2	2	2	2	2	2	2	1	2	1	2	2	2	2	2		2			12			10			1						Only selected 4 Items	YES	YES	YES
A	Adult	1	1	1	2	2	2	2	2	2	2	2	2	1	2	1	2	2		15	blank	Be able to travel further without becoming tired or breathless	2	blank	Be able t o get around without being pushed all the time	13	blank	A chair that is lightweight to transport in and out of car and comfortable to push without stooping	3	blank	Be able to spend more time with extended family and friends	1	blank	Need a lightweight chair so can take part in sport without tiring so quickly		Client does not meet criteria	YES	YES
A	Adult	1	1	2	1	1	2	2	2	2	2	2	2	2	2	2	1	2		4			16			1			2			5			Comment on Tool from assessor: 'Patient struggled to complete this' Analyst: Client sounds depressed? Consented to follow up but no contact details		YES	YES
A	Adult	1	2	2	1	1	2	1	2	2	2	2	1	2	2	2	2	2		5	1	Hoping to be more comfortable, a bit freer to be able to move a bit better by myself	12	2	Moving around better myself will help me to feel more secure	4	1	Happy to propel myself and get around better. I can go to shops with my wife as mow she can't push me and trolley	1	1	Hope to go fishing again. Hope to sit longer in a chair with neck support, and want to get out with my grandchildren	7	2	If I feel comfy I will be able to get around with my wife at my side. Hoping when I self propel that people will talk to me and not over me at my wife when she pushes me.		YES	YES	YES
A	Adult	1	1	1	2	2	2	2	2	1	2	2	2	2	2	2	1	2		2	4	Important to be able to get out and about and into town on my own	3	4	Like to be able to see friends and socialise	16	4	Can achieve things in a wheelchair	1	4	Can get out to activities and bowling and craft group	9	4	Like to communicate and interact with others		YES	YES	YES
A	Adult	2	2	1	2	2	2	1	2	2	2	1	2	1	2	2	1	2	(As my wife is my carer at the age of seventy it would greatly help us to get around independently)	3	2	To be able to visit family with this help	7	2	Just making it easier to get where we want to be	11	2	Like I said it would make life easier	13	2	Getting the help with the chair making it easy for my wife to puss[sic]	16	2	It would just help with a lot in life to get around.	Q4 - answer yes to problems but none stated. Items ranks in number order - check	YES	YES	YES
A	Adult	2	1	2	1	2	2	1	2	2	2	1	2	1	2	2	2	2		2	2	I want to be able to get around easier in a wheelchair	13	1	My wife finds it difficult to push me in my current wheelchair and I want her to be able to manage without struggle	11	2	If my wife wasn't struggling I would be happier	4	2	I want to be able to move around easier without so much effort	7	2	If I can move around easier I can go and visit my family	Unclear if new or already registered. Not mention wheelchair at 14. Treat as new	YES	YES	YES
A	Adult	2	1	2	2	1	2	2	1	2	1	2	2	2	1	2	2	2		5	1	Reduce my pain in to remain independent as possible	2	3	Achieve more independence and rely less on others	10	3	Achieve and independent work life	8	2	Manage my condition	14	1	Would boost my confidence in myself to achieve my ambitions and gain back my self-confident [sic]		Client decided to purchase privately	YES	YES
A	Adult	2	1	2	2	1	2	2	1	2	2	2	1	2	1	2	2	2		5	1	Freely moving less injuries	8	3	Giving freedom to attend appointments and collect prescriptions without carer support	12	1	Not to fall out of chair again - a more sturdy chair, not tipping at all	2	1	To be able to leave my house on my own	14	2	Being able to have control of my own movement and being confident in being able to do this	Query how survey itself completed		YES	YES
A	Adult	2	1	2	1	1	2	2	2	2	2	2	1	2	2	2	1	2		2	3		4	4		5	3		12	4		16	3		Query how survey itself completed		YES	YES
A	Adult	2	2	1	1	1	2	2	1	2	1	2	2	2	2	2	2	2		4	4		5	3		8	4		3	4		10	5		Duplicate site ID		YES	YES
A	Adult	2	1	2	1	1	2	2	2	2	2	2	1	2	2	1	2	2		5	2	To feel less pain	4	2	To be able to get out by myself	12	1	Don't feel safe in chair when outside	2	1	Being able to get out on my own	15	2	Being less tired so able to do more	Query how survey itself completed		YES	YES
A	Adult	2	1	2	1	1	2	2	2	2	2	2	1	2	1	2	2	2		4	2	I want to be able to get from one room to another and to get out into the garden or to go out further	2	2	I want to be able to get out and about to go shopping again	5	3	A wheelchair will stop the pain of moving about the house with a Zimmer	14	3	Being able to feel safe will help with my self confidence to move about	12	4	I don't want to have any more falls. I want to feel safe getting around			YES	YES
A	Adult	2	1	2	1	1	2	2	2	2	2	2	1	1	2	2	2	2		4	2	Want to be able to move around easier	12	2	My knees are painful + give way and I'm on the floor	2	2	Will help me get out to coffee mornings	5	2	Want to be able to move around rather than my knees giving way	13	5	The carers will be able to get me about easier		YES	YES	YES
A	Adult	2	2	2	1	2	2	2	1	2	2	1	1	2	2	2	2	2		4	3	Wouldn’t be able to get around without it	5	1	don’t feel comfortable seat feels dipped not at right height, feeling like I need to arch my back to get comfortable - feel slumped	8	2	Avoiding further health problems	11	2	If I felt safe and secure it would alleviate my worry	12	2	It feels like sometimes could tip myself over		YES	YES	YES
A	Adult	2	2	1	1	1	2	2	2	2	2	2	2	2	2	1	2	1																			YES	YES
A	Adult	2	1	1	1	1	2	2	2	2	2	2	2	2	2	1	2	1	Help you to take part in activities and hobbies	4	1	Been able to get out more as always in house	3	2	Been able to spend quality time with family	5	1	Not to be in as much pain when using my wheelchair	2	3	Be more independent	15	2	Feeling alive and less tired after using my wheelchair	Client wrote out the aspect rather than the number	YES	YES	YES
A	Adult	2	1	2	1	1	2	2	2	2	2	2	2	2	2	1	1	2		4	2	Would like to be able to do more, current chair is not as easy to move around now	2	2	Would like to be able to move chair more freely rather than people pushing me	5	2	Want to be much more comfortable in my chair. Can't sit for too long in right angle position	15	2	The easier my chair is to push, I will use less energy. Less likely to hurt myself, currently bothering my back	16	2	If I could get out and about more I'd achieve more and have a better social life		YES	YES	YES
A	Adult	2	1	1	1	1	2	2	2	2	2	1	2	2	2	2	2	2		2	2	Help me to get around and get out and about and going out shopping	3	3	Put and about more I can have social life, have cups of tea with neighbours	4	2	Move around more independently. Can only move around with someone else at the moment. Self -propelling is harder for me now.	5	2	Want to feel more comfortable as current chair too small	11	4	Wife is in nursing home so would be able to visit more often when out of lockdown.			YES	YES
A	Adult	2	2	1	1	1	1	2	2	2	2	1	2	2	2	2	2	2		5	2	Doesn't want to be in pain because sits in chair all day	11	2	Important for him to be happy because of his condition he's restricted. Can do more with electric chair than manual	4	4	He'll be bored if he is stuck in needs to get out and about	3	2	He could go to a family do if he had electric chair he can mingle instead of people having to come to him	6	4	If has electric chair he can go and get things himself, in manual chair relying on others to do things for hi,	Check husband v wife		YES	YES
A	Adult	2	2	1	1	2	2	2	1	2	2	2	2	1	2	1	2	2		4	1	Would help me to get more freedom when shopping	3	1	Get out with friends and family	13	1	Help my daughter as she has back problems - really worried about this	8	5	I have breathlessness and arthritis so it helps avoid getting any worse	15	4	Stops me feeling breathless and I can be pain free		YES	YES	YES
A	Adult	2	1	1	1	1	1	2	2	2	2	2	2	2	2	2	2	2		2		I want to feel normal doing things for myself	4		Not be reliant on other people and have some independence back	5		Reduce the amount of pain and falls I have	6		Be able to move around and get to bathroom to be independent	3		Be able to go and see people so not rely on them coming to me all the time		YES	YES	YES
A	Adult	2	1	1	1	1	2	2	2	2	2	2	2	2	2	1	2	2		5	2	Reduce back pain & not get pins & needles in bum	15	2	be able to do more/keep up with plans without having to cancel because I'm tired	3	1	to have one [social life] & be able to do things without being in pain after a while & tired etc	4	2	Feel more confident & not worry about chair letting me down & getting stuck/going flat	2	2	a better life all round. To feel more included			YES	YES
A	Adult	2	2	1	1	2	2	1	2	1	2	2	2	2	2	2	2	2		3	1	get out and about more	7	2	Watch other people and interact	9	1	Watch other people and interact	4	2	Get out and about					YES	YES	YES
A	Adult																																		Client and mother not return tool	YES	YES	YES
B/C	Adult	1	1	2	2	1	2	2	1	2	2	2	2	2	2	1	2	2		5	1	less pain while sitting in chair and while out and about	8	2	To manage my energy and pains. Not have joints flare up	15	2	To be able to move around without unmanageable fatigue	2	1	To push myself in most circumstances	1	2	To go out and take part in things			YES	YES
B/C	Adult	1	2	1	1	2	2	2	2	2	2	2	2	2	2	2	2	2		3	2	To sit in an upright position in order to interact c family and friends	4	4	To be easier to get the w/c around indoors more easily	1	3	n/s							Could only select 3		YES	YES
B/C	Adult	1	2	1	1	2	2	1	2	1	2	2	2	2	2	2	2	2		4	2	I want to be able to get out on my own more often	3	2	meeting people	1	2	I want to join activities	7	2	Spending more time around people	9	2	Social life	Query longer time since last assessment than using w/ch (unless did not get one before)		YES	YES
B/C	Adult	1	1	2	2	1	2	2	2	2	2	1	2	2	2	1	2	2		3	2	Is important for me to spend time with people	2	2	I want to be independent	1	2	I am interested in activities	11	2	I want to be happier	15	2	I want to be able to spend longer time in my w/ch	Query Q 4 no problems but something in comments. Unsure comment in Q8 'He's good enough'		YES	YES
B/C	Adult	1	2	1	1	2	2	2	2	2	2	2	1	1	2	2	2	2		1	2	Be able to attend places with the need to be pushed by someone	3	1	To be able to go out with family	12	3	To be safe and comfortable	13	2	The chair & me is often too heavy for most carers	4	1	Unable to do anything	p2q6b_Comment relate to previous assessment but not had one?		YES	YES
B/C	Adult	1	1	2	1	2	2	2	2	2	2	1	1	2	2	2	2	2		2	2	Be able to move more and reach independently	4	3	n/s	12	3	To feel supported in the wheelchair	11			1			Only 2 goals described Part B		YES	YES
B/C	Adult	1	1	2	1	1	2	2	2	2	2	2	1	2	2	2	2	2		4	1	Have to use chair 24/7 365 days as I am paraplegic	12	3	Must feel safe in wheelchair to use it	2	2	Would like to be able to do more for myself	5	4	Chair need to be comfy as I use 24/7	1	3	Allows me to do things I enjoy i.e. gardening	Comments appear general rather than W/C needs		YES	YES
B/C	Adult	1	2	2	1	2	2	2	2	2	2	1	1	1	2	2	2	2		13	2	(old chair heavy and cumbersome) able carers and wife	12	1	Stop feet falling off of footplate + support left arm	4	1	Access day centre without difficulty	1	2	(needs for day centre) Take part in day center activities	11	2	To feel confident that wheelchair is working			NO	YES
B/C	Adult	1	1	2	1	2	2	2	2	2	2	1	2	2	1	2	2	2		1	2	Be able to walk the dogs, complete jigsaws from chair	2	2	Being able to mobilise in chair independently	4	1	Be able to access kitchen (and bathroom)	11	2	Improved mood and sense of wellbeing	14	2	Reduce frequency of falls			YES	YES
B/C	Adult	2	1	2	1	2	1	2	2	2	2	1	2	2	2	2	1	2		2	2	To be able to self-propel	4	1	To access rooms with wheelchair	6	2	To access wet room to shower/wash/shave	16	3	n/s	11	3	n/s			YES	YES
B/C	Adult	2	2	1	2	2	2	2	2	2	2	2	1	3	2	1	1	2		16	2	Need to get out more but wheelchair heavy for family member													Only 4 items checked only 1 described in part B But Item 6 seems relevant - handwritten comment on form "It is mostly due to the weight of the wheelchair family members struggle with the weight of the chair when transporting"		YES	YES
B/C	Adult	2	1	2	1	1	2	1	2	2	2	2	1	2	2	2	2	2		12	3	To feel confident in the safety of the wheelchair	5	3	To increase comfort and reduce lower back pain when using the wheelchair	7	2	n/s	4	2	n/s	2	2	n/s	P3Q13 - previous w/c from a referral from Ward OT		YES	YES
B/C	Adult	2	2	2	1	2	2	2	2	2	2	2	2	1	2	2	2	2		4	1	To be able to access the community with my daughter	13	1	For my daughter to be able to lift the wheelchair more easily										P2Q3 - staff handwritten 'explanations given throughout'. Only two items selected		YES	YES
B/C	Adult	2	2	2	1	1	2	2	1	2	1	2	1	2	2	2	2	2		4	3	X is totally reliant on wheelchair to get out & about	8	2	To try and stop scoliosis getting worse	5	2	Being able to sit in chair comfortably	10	3	Being able to go to day centre to see friends 4 days	12	3	Being able to sit in chair safely and be transported in my chair in car.	Mention of scoliosis as Dx Staff member has annotated Part B regarding no intervention planned and mention of baclofen pump in situ		YES	YES
B/C	Adult	2	1	1	1	2	2	2	2	2	2	2	2	2	2	2	2	2		2	2	To be more independent & be able to self propel short distance													Only chose 3 in Part A and set 1 goal in Part B		YES	YES
B/C	Adult	2	1	2	1	2	2	2	2	2	2	1	1	1	2	2	2	2		2	4	To feel confident using the wheelchair	4	5	To be able to move around more easily	12	3	To feel confident in the reliability of the wheelchair	11	4	To reduce worry and discomfort around positioning of left stump	13			only 4 goals in Part B		YES	YES
B/C	Adult	2	2	1	1	2	2	1	1	2	2	2	2	1	2	2	2	2		4	1	Wheelchair to enable X to be taken outside	8	2	To have assisted mobility indoors and protect lower limbs	3	1	To be able to visit family rather than stay at home	7	2	To go outside and visit different place [sic]	13	2	To reduce discomfort and strain on carers by making wheelchair easier to use	errors in marking satisfaction level noted		YES	YES
D	Adult	2	1	1	1	1	2	1	2	2	2	2	2	2	2	2	2	2		5	2	Feel free of pain and discomfort when I am out	3	3	To be able to spend time with friends and family	4	2	Move around house easily	7	3	To feel like a normal member of friends and family	2	1	I'd like to be able to play snooker and golf			YES	YES
D	Adult	2	1	2	2	1	2	2	2	2	2	2	2	2	1	2	2	2		2	4	To further increase I… with reaching for items	13	4		5	1	Does not want to feel pain									YES	YES
D	Adult	2	1	2	1	1	2	1	1	2	2	1	1	2	2	2	2	2		2	2	want to take dog to park by himself and go shopping by yourself	4	4	Be independent in home	5	1	To alleviate/reduce pain - due to leaning to the L side	8	1	To help with leaning and left leg	12	1	Have fallen from chairs. Needs to be safe			YES	YES
D	Adult	2	1	2	2	1	1	2	2	2	2	2	1	2	2	1	2	2		2	5	to be able to go out with and communicate with others. To the shops	5	1	uncomfortable in chair due to ?cushion?	6	5	To be able to go into bathroom and wash self	12	3	Sometimes slides when has a spasm	15	3	Often fatigued, need the tilt function			YES	YES
D	Adult	2	1	2	1	1	2	2	1	2	2	2	2	2	2	1	2	2		2	2	Achieve tasks throughtou the day	4	3	Accessibilty	5	4	To hopefully ease my chronic pain improvement to chair settings	8	3	Improve my pain to allow me to achieve tasks	15	3	With my pain eased I feel it allows me to keep reasonably fit			YES	YES
D	Adult	2	2	2	1	1	2	2	2	2	2	2	2	1	2	1	2	2		4	4	Moving around outside for shopping, meeting family and friends	5	4	Feel free from pain	15	4	Doesn't feel so tired ad each day out	13	1	Too heavy to carry up 3 flights of stairs				Assessor felt weight not mentioned although was mentioned in 4th choice on carer health?		YES	YES
A	Child	2	2	2	1	1	2	2	2	2	1	2	1	1	2	2	2	2		4	2	Getting around safely	12	4	Could do with a hood to feel extra security and full cover	13	2	Would like something easier to push and a handle bar	10	3	Presently ok but better mobility would be better	5	4	Posture is ok in it	No phone number - possible to write?	YES	YES	YES
A	Child	2	2	2	2	1	2	2	1	2	2	2	1	1	2	1	2	2		5	1	For distances when in pain. Is on meds for his condition anyway	15	1	Again, for distances, can't do long distances walking causes him fatigue	13	1	Can't carry him anymore as he's too big and heavy	8	2	All linked with above answers	12	2	Doesn't always see danger even if we tell him		YES	YES	YES
B/C	Child	1	2	1	1	1	2	2	2	2	1	2	2	2	2	2	2	2		3	5	Feel happy to be around family and to spend time with them	10	4	Improve my skills [see note]	5	3	Improve my posture and reduce pain	4	4	Be able to go around inside and outside of the house	1	4	Be able to go to the shops with family and to take part in all of the activities with them	Part B / 2 Item#10 - someone has handwritten " Try + ^ comfort in chair so can focus on education. Also 3 Item #5 - Pain in hips		YES	YES
B/C	Child	1	2	1	1	2	2	2	1	2	1	2	2	2	2	2	2	2		4	3	At home X bottom shuffles or walks a few steps holding onto furniture. Outside X uses his wheelchair for any distance further than a few meters [sic]. He uses a frame if a very short distance	3	3	X needs the wheelchair to be able to join in with family activities, shopping, walks, church etc	10	4	X uses his wheelchair to move around school playtimes. As school is busy it is not safe for him out of wheelchair	8	4	X has low muscle tome. Needs wheelchair to move around	1	3	X likes being in parks and forest walks	hand written against Part B 1 #4 "current wheels bumpy"		YES	YES
B/C	Child	1	2	1	1	2	2	1	2	2	2	2	2	2	2	2	2	2		4	1	To try and get outside the house more often	7	1	Get out and go to the park	3	1	see friends and family more often	1	1	Spend more time getting to group for activities						YES	YES
B/C	Child	1	2	2	1	1	2	2	2	2	2	2	2	1	2	1	2	2		15	1	To feel less tired and be able to rest	5	2	Reduce pain in hips, legs and ankles. To stop falling over.	4	3	To be able to go places and get out the house	13	2	Feel independent and not have parents carry when tired. Parents no longer have bad backs	1	3	Be included in school trips and day trips	P2Q6b_Comment relates to previous assessment. Completed Part B with descriptions not numbers		YES	YES
B/C	Child	1	2	1	2	1	2	2	2	1	2	2	1	2	2	2	2	2		3	1	Safety (sic) accessing different places	12	1	Not so many accidents	9	1	Help interact with other kids, get to the park	5	1	Getting around pain free (complains legs are hurting)	1	1	allowing X to participate in family time safer	?age? P2Q6b_Comment relates to previous assessment. Completed Part B with descriptions not numbers		YES	YES
B/C	Child	1	2	1	2	2	2	2	2	2	2	2	2	2	2	2	2	2		1	2	Play with items while sat (NO TRAY)	3	5	Getting out and about										Only completed 2		YES	YES
B/C	Child	2	2	1	1	1	2	2	2	2	2	2	1	2	2	2	2	1	Support everchanging scoliosis	5	1	To be comfortable in his wheelchair	17	1	To support X's spinal position	3	4	To maintain X in the correct position in his wheelchair	3			4			Items# 2,6,7,14,15 considered 'n/a'		YES	YES
B/C	Child	2	1	2	2	1	2	2	2	2	2	2	2	1	1	1	2	2		5	2	More use of wheelchair means more energy and less pain later	2	2	use a wheelchair to feel more independent	15	2	less tired & less pan	14	2	Have more energy to get involved	13	2	Help with wheelchair means don’t have to be carried			YES	YES
B/C	Child	2	2	1	1	2	2	1	2	1	2	2	1	2	2	2	2	2		3	4	Can go out with family more	4	4	easier to get from A to B	7	4	Can do more when out with family	9	4	Can interact with people better	12	4	Safer travelling than in normal pram			YES	YES
D	Child	1	2	2	2	1	2	1	1	2	2	2	2	2	1	2	2	2		1	2	Black Prince Road - I want to go to PC? PE wihtout feeling pain	10	2	School - I would like to walk long distances	4	3	Outside of the house. I would like to spend time with my friends and family without feeling so much pain.									YES	YES
D	Child	1	2	1	1	2	2	2	2	2	1	2	2	1	2	2	2	2		3		Be able to undertake activities with the rest of the family	1		To take part in sports activities and active play	4		To help family & carers to get our child into his ?Van?	10		To be able to take our child to scholl comfortably and to be taken to school by carers	13		Help with backaches and joint pain			YES	YES
D	Child	1	2	2	1	1	2	1	2	2	2	2	2	2	2	1	2	2		4	2	I want to be able to go places like days out with school and family	5	3	Im hoping having my wheelchair will help with pain and discomfort I have even while walking	15	2	I want to have more energy to do things I enjoy without always feeling tired	4	2	Im hoping having the wheelchair will help me with freedom of moving about outside	7	2	I would love to feel included on chool trips when I have my wheelchair	NOTE Part B order not same as Part A (5, 15, 1, 4, 7)	Part C returned	YES	YES
D	Child	1	2	2	1	1	2	2	2	2	2	2	2	1	2	1	2	2		4	2	Make it easier to go for long outigns and walks w/ family whilst trying to walk	13	1	Less carrying	15	2	Resting whilst out and about	5	2	As above (resting while out and about?)	1	3	Go out to playgroup and interact		Part C returned	YES	YES
D	Child	2	2	1	1	1	2	2	1	2	1	2	2	1	2	2	2	2		5	2	Help to reduce pain or discomfort related ot posture and movement	10	2	Help her to go to school and learn	3	2	Help her to spend time with family and friends	4	2	Help her to get around inside and outside of the house	8	2	Help to manage condition and avoid health problems	Copied wording from Part A - also had a 6th area - 8 managing condition		YES	YES
D	Child	2	2	2	1	1	2	2	1	2	1	2	2	1	2	2	2	2		4	2	It will help to get in and out of the house wihtout discomfort	5	1	I wear spinal brace now so I will be able to get good posture	8	1	So that my posture and spine will not get worse and my pelvic pain will be reduced	10	1	I cannot go to scholl ow due to my wheelchair	13	1	If the wheelchair is fixed, my mum will stop worrying about my comfort and posture			YES	YES
D	Child	2	2	2	1	2	2	2	2	2	2	2	1	2	2	2	2	2		4	2	To be able to get to school	12	1	Head rest in wrong position												YES	YES
D	Child	2	2	2	1	2	2	2	2	2	1	2	1	1	2	1	2	2		10		Access to/from school	4		Can walk for up to 12 minutes	15		Can use arms to get around when legs are tired	12		able to move herself in an emergency	13		Hard to manouvre the pushchair		Part C returned	YES	YES
																																						67
